# Supplementary material for: A reanalysis dataset of the South China Sea
Source: Sci Data. 2014 Dec 23;1:140052. doi: 10.1038/sdata.2014.52 (PMC4423333; doi:10.1038/sdata.2014.52)
Supplement: Supplementary file 1 [file sdata201452-isa1.zip]

Archive with 3 entries (3 files):
- i_Investigation.txt
- s_study_Peng.txt
- a_assay_Peng.txt
