# Supplementary material for: A reanalysis dataset of the South China Sea
Source: Sci Data. 2014 Dec 23;1:140052. doi: 10.1038/sdata.2014.52 (PMC4423333; doi:10.1038/sdata.2014.52)
Supplement: Supplementary file 1 [file sdata201452-isa1.zip › s_study_Peng.txt]

Source Name	Material Type	Term Source REF	Term Accession Number	Comment[dataset URL]	Characteristics[environment type]	Term Source REF	Term Accession Number	Characteristics[geographical location]	Term Source REF	Term Accession Number	Protocol REF	Sample Name
World Ocean Altas 2001 (WOA01)	Dataset			https://www.nodc.noaa.gov/OC5/WOA01/pr_woa01.html	ocean biome	ENVO	ENVO:01000048	South China Sea	GAZ	GAZ:00008989	Model and configuration	WOA01
Simple Ocean Data Assimilation (SODA)	Dataset			http://www.atmos.umd.edu/~ocean/	ocean biome	ENVO	ENVO:01000048	South China Sea	GAZ	GAZ:00008989	Model and configuration	SODA
1 Arc-Minute Global Relief Model (ETOPO1)	Dataset			http://www.ngdc.noaa.gov/mgg/global/global.html	ocean biome	ENVO	ENVO:01000048	South China Sea	GAZ	GAZ:00008989	Model and configuration	ETOPO1
Cross-Calibrated Multi-Platform ocean surface wind product (CCMP)	Dataset			http://podaac.jpl.nasa.gov/dataset/CCMP_MEASURES_ATLAS_L4_OW_L3_0_WIND_VECTORS_FLK	ocean biome	ENVO	ENVO:01000048	South China Sea	GAZ	GAZ:00008989	Model and configuration	CCMP
US National Centers of Environmental Prediction (NCEP)	Dataset			http://www.esrl.noaa.gov/psd/data/gridded/data.ncep.reanalysis.html	ocean biome	ENVO	ENVO:01000048	South China Sea	GAZ	GAZ:00008989	Model and configuration	NCEP
Array for Real-time Geostrophic Oceanography (Argo)	Dataset			http://www.argo.ucsd.edu/Argo_data_and.html	ocean biome	ENVO	ENVO:01000048	South China Sea	GAZ	GAZ:00008989	Model and configuration	Argo
World Ocean Database 2009 (WOD09)	Dataset			https://www.nodc.noaa.gov/OC5/WOD09/pr_wod09.html	ocean biome	ENVO	ENVO:01000048	South China Sea	GAZ	GAZ:00008989	Model and configuration	WOD09
South China Sea Institute of Oceanology (SCSIO)	Dataset			http://ocean.data.ac.cn/data/dataresource.html	ocean biome	ENVO	ENVO:01000048	South China Sea	GAZ	GAZ:00008989	Model and configuration	SCSIO
Advanced Very High Resolution Radiometer Pathfinder Version 5.2 (AVHRR)	Dataset			http://data.nodc.noaa.gov/pathfinder/Version5.2/	ocean biome	ENVO	ENVO:01000048	South China Sea	GAZ	GAZ:00008989	Model and configuration	AVHRR
Multi-Channel Sea Surface Temperature (MCSST)	Dataset			http://www.usgodae.org/ftp/outgoing/fnmoc/data/ocn/mcsst/	ocean biome	ENVO	ENVO:01000048	South China Sea	GAZ	GAZ:00008989	Model and configuration	MCSST
Archiving, Validation and Interpretation of Satellite Oceanographic data (AVISO)	Dataset			http://www.aviso.altimetry.fr/en/data/products/sea-surface-height-products/global/sla.html#c5134	ocean biome	ENVO	ENVO:01000048	South China Sea	GAZ	GAZ:00008989	Model and configuration	AVISO
