# Supplementary material for: A reanalysis dataset of the South China Sea
Source: Sci Data. 2014 Dec 23;1:140052. doi: 10.1038/sdata.2014.52 (PMC4423333; doi:10.1038/sdata.2014.52)
Supplement: Supplementary file 1 [file sdata201452-isa1.zip › a_assay_Peng.txt]

Sample Name	Protocol REF	Protocol REF	Parameter value[included observations]	Protocol REF	Assay Name	Raw Data File	Comment [Data Repository]	Comment [Data Record Accession]
WOA01	Data assimilation algorithm	Observations and quality control	temperature measurements	Generation of the reanalysis data	WOA01_T	10.6084/m9.figshare.1164585	Figshare	http://dx.doi.org/10.6084/m9.figshare.1164585
WOA01	Data assimilation algorithm	Observations and quality control	salinity measurements	Generation of the reanalysis data	WOA01_S	10.6084/m9.figshare.1164585	Figshare	http://dx.doi.org/10.6084/m9.figshare.1164585
SODA	Data assimilation algorithm	Observations and quality control	temperature measurements	Generation of the reanalysis data	SODA_T	10.6084/m9.figshare.1164585	Figshare	http://dx.doi.org/10.6084/m9.figshare.1164585
SODA	Data assimilation algorithm	Observations and quality control	salinity measurements	Generation of the reanalysis data	SODA_S	10.6084/m9.figshare.1164585	Figshare	http://dx.doi.org/10.6084/m9.figshare.1164585
SODA	Data assimilation algorithm	Observations and quality control	zonal measurements	Generation of the reanalysis data	SODA_U	10.6084/m9.figshare.1164585	Figshare	http://dx.doi.org/10.6084/m9.figshare.1164585
SODA	Data assimilation algorithm	Observations and quality control	meridonal measurements	Generation of the reanalysis data	SODA_V	10.6084/m9.figshare.1164585	Figshare	http://dx.doi.org/10.6084/m9.figshare.1164585
SODA	Data assimilation algorithm	Observations and quality control	sea surface height measurements	Generation of the reanalysis data	SODA_SSH	10.6084/m9.figshare.1164585	Figshare	http://dx.doi.org/10.6084/m9.figshare.1164585
ETOPO1	Data assimilation algorithm	Observations and quality control	gridded bathymetry measurements	Generation of the reanalysis data	ETOPO1	10.6084/m9.figshare.1164585	Figshare	http://dx.doi.org/10.6084/m9.figshare.1164585
CCMP	Data assimilation algorithm	Observations and quality control	wind measurements 10 meters from ocean surface	Generation of the reanalysis data	CCMP	10.6084/m9.figshare.1164585	Figshare	http://dx.doi.org/10.6084/m9.figshare.1164585
NCEP	Data assimilation algorithm	Observations and quality control	heat flux measurements	Generation of the reanalysis data	NCEP	10.6084/m9.figshare.1164585	Figshare	http://dx.doi.org/10.6084/m9.figshare.1164585
Argo	Data assimilation algorithm	Observations and quality control	temperature measurements	Generation of the reanalysis data	Argo_T	10.6084/m9.figshare.1164585	Figshare	http://dx.doi.org/10.6084/m9.figshare.1164585
Argo	Data assimilation algorithm	Observations and quality control	salinity measurements	Generation of the reanalysis data	Argo_S	10.6084/m9.figshare.1164585	Figshare	http://dx.doi.org/10.6084/m9.figshare.1164585
WOD09	Data assimilation algorithm	Observations and quality control	temperature measurements	Generation of the reanalysis data	WOD09_T	10.6084/m9.figshare.1164585	Figshare	http://dx.doi.org/10.6084/m9.figshare.1164585
WOD09	Data assimilation algorithm	Observations and quality control	salinity measurements	Generation of the reanalysis data	WOD09_S	10.6084/m9.figshare.1164585	Figshare	http://dx.doi.org/10.6084/m9.figshare.1164585
SCSIO	Data assimilation algorithm	Observations and quality control	conductivity-temperature depth measurements	Generation of the reanalysis data	SCSIO_CTD	10.6084/m9.figshare.1164585	Figshare	http://dx.doi.org/10.6084/m9.figshare.1164585
SCSIO	Data assimilation algorithm	Observations and quality control	expendable bathythermograph measurements	Generation of the reanalysis data	SCSIO_XBT	10.6084/m9.figshare.1164585	Figshare	http://dx.doi.org/10.6084/m9.figshare.1164585
AVHRR	Data assimilation algorithm	Observations and quality control	sea surface temperature measurements	Generation of the reanalysis data	AVHRR_SST	10.6084/m9.figshare.1164585	Figshare	http://dx.doi.org/10.6084/m9.figshare.1164585
MCSST	Data assimilation algorithm	Observations and quality control	sea surface temperature measurements	Generation of the reanalysis data	MCSST_SST	10.6084/m9.figshare.1164585	Figshare	http://dx.doi.org/10.6084/m9.figshare.1164585
AVISO	Data assimilation algorithm	Observations and quality control	sea surface height anomaly measurements	Generation of the reanalysis data	AVISO_SSHA	10.6084/m9.figshare.1164585	Figshare	http://dx.doi.org/10.6084/m9.figshare.1164585
